# Supplementary material for: Effect of Physical Exercise on the Febrigenic Signaling is Modulated by Preoptic Hydrogen Sulfide Production
Source: PLoS One. 2017 Jan 24;12(1):e0170468. doi: 10.1371/journal.pone.0170468 (PMC5261610; doi:10.1371/journal.pone.0170468)
Supplement: S2 File — (ZIP) [file pone.0170468.s002.zip]

Archive with 59 entries (50 files):
- Data to PLosOne/3MPST/
- Data to PLosOne/3MPST/Graphic 3PMST.pzf
- Data to PLosOne/3MPST/Statistic - 3MPST.sta
- Data to PLosOne/3MPST/Statistic -3MPST.stw
- Data to PLosOne/3MPST/Worksheet for statistics - 3MPST.xlsx
- Data to PLosOne/CBS/
- Data to PLosOne/CBS/Graphic - CBS.pzf
- Data to PLosOne/CBS/Statistic - CBS.sta
- Data to PLosOne/CBS/Statistic - CBS.stw
- Data to PLosOne/CBS/Worksheet for statistics - CBS.xlsx
- Data to PLosOne/CORT/
- Data to PLosOne/CORT/Correlation Cort - IL-1.pzf
- Data to PLosOne/CORT/Correlation Cort - IL-6.pzf
- Data to PLosOne/CORT/Correlation Cort - TNF-alpha.pzf
- Data to PLosOne/CORT/Graphic - CORT.pzf
- Data to PLosOne/CORT/Statistic -  CORT.stw
- Data to PLosOne/CORT/Statistic - CORT.sta
- Data to PLosOne/CORT/Worksheet for statistics - CORT.xlsx
- Data to PLosOne/CSE/
- Data to PLosOne/CSE/Graphic - CSE.pzf
- Data to PLosOne/CSE/Statistic - CSE.sta
- Data to PLosOne/CSE/Statistic -CSE.stw
- Data to PLosOne/CSE/Worksheet for statistics -CSE.xlsx
- Data to PLosOne/H2S/
- Data to PLosOne/H2S/Correlation H2S - Cort.pzf
- Data to PLosOne/H2S/Correlation H2S - IL-1.pzf
- Data to PLosOne/H2S/Correlation H2S - IL-6.pzf
- Data to PLosOne/H2S/Correlation H2S - TNF-alpha.pzf
- Data to PLosOne/H2S/Graphic - H2S.pzf
- Data to PLosOne/H2S/Statistic - H2S.stw
- Data to PLosOne/H2S/Statitic - H2S.sta
- Data to PLosOne/H2S/Worksheet for statistics - H2S.xlsx
- Data to PLosOne/IL-1/
- Data to PLosOne/IL-1/Graphic - IL-1.pzf
- Data to PLosOne/IL-1/Statistic - IL-1.sta
- Data to PLosOne/IL-1/Statistic - IL-1.stw
- Data to PLosOne/IL-1/Worksheet for statistics - IL-1.xlsx
- Data to PLosOne/IL-6/
- Data to PLosOne/IL-6/Graphic IL-6.pzf
- Data to PLosOne/IL-6/Statistic - IL-6.sta
- Data to PLosOne/IL-6/Statistic - IL-6.stw
- Data to PLosOne/IL-6/Worksheet for statistics - IL-6.xlsx
- Data to PLosOne/Temperature/
- Data to PLosOne/Temperature/Basal EX LPS.pzf
- Data to PLosOne/Temperature/Basal EX Sal.pzf
- Data to PLosOne/Temperature/Basal Sed LPS.pzf
- Data to PLosOne/Temperature/Basal Sed Sal.pzf
- Data to PLosOne/Temperature/Fever EX LPS.pzf
- Data to PLosOne/Temperature/Fever EX Sal.pzf
- Data to PLosOne/Temperature/Fever Sed LPS.pzf
- Data to PLosOne/Temperature/Fever Sed Sal.pzf
- Data to PLosOne/Temperature/Temperature - 5h.pzf
- Data to PLosOne/Temperature/Thermal Index - Exercise.pzf
- Data to PLosOne/Temperature/Thermal Index - Sedentary.pzf
- Data to PLosOne/TNF-alpha/
- Data to PLosOne/TNF-alpha/Graphic - TNF-alpha.pzf
- Data to PLosOne/TNF-alpha/Statistic - TNF-alpha.sta
- Data to PLosOne/TNF-alpha/Statistic - TNF-alpha.stw
- Data to PLosOne/TNF-alpha/Worksheet for statistics - TNF-alpha.xlsx
