# Supplementary material for: Effect of Physical Exercise on the Febrigenic Signaling is Modulated by Preoptic Hydrogen Sulfide Production
Source: PLoS One. 2017 Jan 24;12(1):e0170468. doi: 10.1371/journal.pone.0170468 (PMC5261610; doi:10.1371/journal.pone.0170468)
Supplement: S2 File — (ZIP) [file pone.0170468.s002.zip › Data to PLosOne/3MPST/Worksheet for statistics - 3MPST.xlsx]

## Sheet: BMC
	Rat	Tr or Sed	LPS or Sal	3MPST		1	1	Sed LPS
	1	1	1	0.326038		1	2	Sed Sal
	2	1	1	0.42363		2	1	Tr LPS
	3	1	1	0.235601		2	2	Tr Sal
	4	1	1	0.241944
	5	1	1	0.264203
	6	1	1	0.497103
	7	1	1	0.33757
	8	1	2	0.234773
	9	1	2	0.360931
	10	1	2	0.43304
	11	1	2	0.468779
	12	1	2	0.254768
	13	1	2	0.294835
	14	1	2	0.252248
	15	2	1	0.466319
	16	2	1	0.396582
	17	2	1	0.404548
	18	2	1	0.814073
	19	2	1	0.461999
	20	2	1	0.524145
	21	2	1	0.25144
	22	2	2	0.518525
	23	2	2	0.162026
	24	2	2	0.355549
	25	2	2	0.387857
	26	2	2	0.446478
	27	2	2	0.168376
