# Supplementary material for: Effect of Physical Exercise on the Febrigenic Signaling is Modulated by Preoptic Hydrogen Sulfide Production
Source: PLoS One. 2017 Jan 24;12(1):e0170468. doi: 10.1371/journal.pone.0170468 (PMC5261610; doi:10.1371/journal.pone.0170468)
Supplement: S2 File — (ZIP) [file pone.0170468.s002.zip › Data to PLosOne/CBS/Worksheet for statistics - CBS.xlsx]

## Sheet: BMC
	Rat	Tr or Sed	LPS or Sal	CBS		1	1	Sed LPS
	1	1	1	0.575295		1	2	Sed Sal
	2	1	1	0.508788		2	1	Tr LPS
	3	1	1	0.384156		2	2	Tr Sal
	4	1	1	0.466193
	5	1	1	0.326106
	6	1	1	0.486231
	7	1	1	0.410101
	8	1	2	0.438654
	9	1	2	0.474881
	10	1	2	0.508467
	11	1	2	0.405445
	12	1	2	0.352674
	13	1	2	0.470845
	14	1	2	0.424454
	15	2	1	0.528025
	16	2	1	0.509602
	17	2	1	0.506325
	18	2	1	1.01186
	19	2	1	0.817544
	20	2	1	0.593486
	21	2	1	0.479067
	22	2	2	0.621125
	23	2	2	0.565133
	24	2	2	0.582524
	25	2	2	0.592164
	26	2	2	0.697206
	27	2	2	0.566071
