# Supplementary material for: Effect of Physical Exercise on the Febrigenic Signaling is Modulated by Preoptic Hydrogen Sulfide Production
Source: PLoS One. 2017 Jan 24;12(1):e0170468. doi: 10.1371/journal.pone.0170468 (PMC5261610; doi:10.1371/journal.pone.0170468)
Supplement: S2 File — (ZIP) [file pone.0170468.s002.zip › Data to PLosOne/CORT/Worksheet for statistics - CORT.xlsx]

## Sheet: BMC
	Rat	Tr or Sed	LPS or sal	CORT		1	1	Sed LPS
	1	1	1	29.316		1	2	Sed Sal
	2	1	1	26.133		2	1	Tr LPS
	3	1	1	35.883		2	2	Tr Sal
	4	1	1	33.382
	5	1	1	30.807
	6	1	1	26.491
	7	1	2	1.2895
	8	1	2	1.5104
	9	1	2	5.5799
	10	1	2	2.8962
	11	1	2	1.2725
	12	1	2	2.2384
	13	1	2	6.9648
	14	1	2	2.3693
	15	2	1	32.559
	16	2	1	28.521
	17	2	1	26.928
	18	2	1	14.568
	19	2	1	17.439
	20	2	2	2.2547
	21	2	2	3.5616
	22	2	2	10.95
	23	2	2	4.3183
	24	2	2	6.4332
