# Supplementary material for: Effect of Physical Exercise on the Febrigenic Signaling is Modulated by Preoptic Hydrogen Sulfide Production
Source: PLoS One. 2017 Jan 24;12(1):e0170468. doi: 10.1371/journal.pone.0170468 (PMC5261610; doi:10.1371/journal.pone.0170468)
Supplement: S2 File — (ZIP) [file pone.0170468.s002.zip › Data to PLosOne/CSE/Worksheet for statistics -CSE.xlsx]

## Sheet: BMC
	Rat	Tr or Sed	LPS or Sal	CSE		1	1	Sed LPS
	1	1	1	0.137654		1	2	Sed Sal
	2	1	1	0.245017		2	1	Tr LPS
	3	1	1	0.00687192		2	2	Tr Sal
	4	1	1	0.196286
	5	1	1	0.376671
	6	1	1	0.167385
	7	1	1	0.0471417
	8	1	2	0.0899754
	9	1	2	0.214576
	10	1	2	0.0912113
	11	1	2	0.0227448
	12	1	2	0.0344565
	13	1	2	0.0672118
	14	1	2	0.00427814
	15	2	1	0.107886
	16	2	1	0.118097
	17	2	1	0.12212
	18	2	1	0.00854427
	19	2	1	0.00892537
	20	2	1	0.00991301
	21	2	2	0.108139
	22	2	2	0.0892246
	23	2	2	0.0911812
	24	2	2	0.123454
	25	2	2	0.128271
	26	2	2	0.0891653
