# Supplementary material for: Effect of Physical Exercise on the Febrigenic Signaling is Modulated by Preoptic Hydrogen Sulfide Production
Source: PLoS One. 2017 Jan 24;12(1):e0170468. doi: 10.1371/journal.pone.0170468 (PMC5261610; doi:10.1371/journal.pone.0170468)
Supplement: S2 File — (ZIP) [file pone.0170468.s002.zip › Data to PLosOne/H2S/Worksheet for statistics - H2S.xlsx]

## Sheet: BMC
	Rat	Tr or Sed	LPS or Sal	H2S		1	1	Sed LPS
	1	1	1	15.2473		1	2	Sed Sal
	2	1	1	15.4496		2	1	Tr LPS
	3	1	1	18.929		2	2	Tr Sal
	4	1	1	15.281
	5	1	1	16.6502
	6	1	1	18.3406
	7	1	2	25.2502
	8	1	2	14.0923
	9	1	2	16.5017
	10	1	2	15.902
	11	1	2	17.4301
	12	1	2	19.6963
	13	1	2	16.5765
	14	1	2	16.9279
	15	2	1	35.8176
	16	2	1	52.561
	17	2	1	38.8596
	18	2	1	22.7472
	19	2	1	23.8053
	20	2	2	10.2659
	21	2	2	13.189
	22	2	2	14.96
	23	2	2	11.0899
	24	2	2	20.0593
