# Supplementary material for: Effect of Physical Exercise on the Febrigenic Signaling is Modulated by Preoptic Hydrogen Sulfide Production
Source: PLoS One. 2017 Jan 24;12(1):e0170468. doi: 10.1371/journal.pone.0170468 (PMC5261610; doi:10.1371/journal.pone.0170468)
Supplement: S2 File — (ZIP) [file pone.0170468.s002.zip › Data to PLosOne/IL-1/Worksheet for statistics - IL-1.xlsx]

## Sheet: BMC
	Rat	Tr or Sed	LPS or sal	IL-1		1	1	Sed LPS
	1	1	1	67.261		1	2	Sed Sal
	2	1	1	75.907		2	1	Tr LPS
	3	1	1	19.676		2	2	Tr Sal
	4	1	1	93.964
	5	1	1	75.319
	6	1	1	79.165
	7	1	2	0
	8	1	2	0
	9	1	2	0
	10	1	2	4.283
	11	1	2	0
	12	1	2	7.935
	13	1	2	0
	14	1	2	0
	15	2	1	21.018
	16	2	1	10.06
	17	2	1	11.894
	18	2	1	24.617
	19	2	1	12.155
	20	2	2	0
	21	2	2	0
	22	2	2	29.131
	23	2	2	19.754
	24	2	2	12.155
