# Supplementary material for: Effect of Physical Exercise on the Febrigenic Signaling is Modulated by Preoptic Hydrogen Sulfide Production
Source: PLoS One. 2017 Jan 24;12(1):e0170468. doi: 10.1371/journal.pone.0170468 (PMC5261610; doi:10.1371/journal.pone.0170468)
Supplement: S2 File — (ZIP) [file pone.0170468.s002.zip › Data to PLosOne/IL-6/Worksheet for statistics - IL-6.xlsx]

## Sheet: BMC
	Rat	Tr or Sed	LPS or sal	IL-6		1	1	Sed LPS
	1	1	1	11.8		1	2	Sed Sal
	2	1	1	13.046		2	1	Tr LPS
	3	1	1	9.693		2	2	Tr Sal
	4	1	1	16.539
	5	1	1	6.95
	6	1	1	12.809
	7	1	2	0
	8	1	2	0
	9	1	2	0
	10	1	2	0
	11	1	2	0
	12	1	2	0
	13	1	2	0
	14	1	2	0
	15	2	1	7.054
	16	2	1	4.729
	17	2	1	4.628
	18	2	1	4.978
	19	2	1	4.068
	20	2	2	0
	21	2	2	0
	22	2	2	0
	23	2	2	0
	24	2	2	0
