# Supplementary material for: Effect of Physical Exercise on the Febrigenic Signaling is Modulated by Preoptic Hydrogen Sulfide Production
Source: PLoS One. 2017 Jan 24;12(1):e0170468. doi: 10.1371/journal.pone.0170468 (PMC5261610; doi:10.1371/journal.pone.0170468)
Supplement: S2 File — (ZIP) [file pone.0170468.s002.zip › Data to PLosOne/TNF-alpha/Worksheet for statistics - TNF-alpha.xlsx]

## Sheet: BMC
	Rat	Tr or Sed	LPS or sal	TNF-alpha		1	1	Sed LPS
	1	1	1	580.992		1	2	Sed Sal
	2	1	1	336.508		2	1	Tr LPS
	3	1	1	452.464		2	2	Tr Sal
	4	1	1	622.08
	5	1	1	161.03
	6	1	1	624.731
	7	1	2	0
	8	1	2	0
	9	1	2	0
	10	1	2	0
	11	1	2	0
	12	1	2	0
	13	1	2	0
	14	1	2	0
	15	2	1	127.935
	16	2	1	46.206
	17	2	1	19.433
	18	2	1	22.873
	19	2	1	23.261
	20	2	2	0
	21	2	2	0
	22	2	2	0
	23	2	2	0
	24	2	2	0
